# Supplementary material for: An orally available, brain penetrant, small molecule lowers huntingtin levels by enhancing pseudoexon inclusion
Source: Nat Commun. 2022 Mar 3;13:1150. doi: 10.1038/s41467-022-28653-6 (PMC8894458; doi:10.1038/s41467-022-28653-6)
Supplement: Supplementary file 4 — Source Data [file 41467_2022_28653_MOESM4_ESM.zip]

Archive with 2 entries (2 files):
- 41467_2022_28653_MOESM4_ESM/Gubser Keller et al_Scans of Gels used for Main Figures_Nature Comms_FINAL.pdf
- 41467_2022_28653_MOESM4_ESM/Gubser-Keller et al_Source Data File_Nature Comms_Final Submission.xlsx
