# Supplementary material for: An orally available, brain penetrant, small molecule lowers huntingtin levels by enhancing pseudoexon inclusion
Source: Nat Commun. 2022 Mar 3;13:1150. doi: 10.1038/s41467-022-28653-6 (PMC8894458; doi:10.1038/s41467-022-28653-6)
Supplement: Supplementary file 4 — Source Data [file 41467_2022_28653_MOESM4_ESM.zip › 41467_2022_28653_MOESM4_ESM/Gubser-Keller et al_Source Data File_Nature Comms_Final Submission.xlsx]

## Sheet: Fig.2f
	Table Analyzed	Data 2
	Column B	25
	vs.	vs.
	Column A	DMSO
	Unpaired t test with Welch's correction
	P value	<0.0001
	P value summary	****
	Significantly different (P < 0.05)?	Yes
	One- or two-tailed P value?	Two-tailed
	Welch-corrected t, df	t=12.23, df=8.158
	How big is the difference?
	Mean of column A	1597383
	Mean of column B	3963225
	Difference between means (B - A) ± SEM	2365842 ± 193451
	95% confidence interval	1921247 to 2810438
	R squared (eta squared)	0.9483
	F test to compare variances
	F, DFn, Dfd	2.810, 5, 5
	P value	0.2813
	P value summary	ns
	Significantly different (P < 0.05)?	No
	Data analyzed
	Sample size, column A	6
	Sample size, column B	6
Minigene assay plate layout:
		pJet-HTT49.5-Nluc			pJet-HTT-AGC-Nluc			pJet-HTT-ACA-Nluc			pJet-HTT-CGA-Nluc
		DL258	DL258	DL258	DL273	DL273	DL273	DL274	DL274	DL274	DL275	DL275	DL275
		1	2	3	4	5	6	7	8	9	10	11	12
	DMSO, 0.1%
	DMSO, 0.1%
	LMI070	25 nM
	LMI070
	LMI070	50 nM
	LMI070
	LMI070	125 nM
	LMI070
raw LU reading:
		DL258	DL258	DL258	DL273	DL273	DL273	DL274	DL274	DL274	DL275	DL275	DL275
		1	2	3	4	5	6	7	8	9	10	11	12
		1584357	1499114	1172960	752834	721672	559352	695523	499701	557963	662599	835429	860921
		1783920	1838787	1705158	1100949	988488	1018016	804665	850920	853725	1028160	1195936	outlier value
		3682250	4640832	3783884	973591	1024157	1065297	666635	351098	286572	467546	416199	328600
		3588576	4271084	3812724	862694	941910	746697	540862	583002	579778	606368	826395	666926
		4455534	4536187	2906548	789046	836578	840020	628832	817878	371985	646169	1675644	559480
		2705840	2801284	4209454	811477	828615	1281896	584014	857788	448435	515179	794157	363056
		3252899	3458654	3433532	754432	886645	611670	802893	795256	597526	809482	632453	504679
		5119988	3016647	4383968	925109	622756	747401	637139	697344	517557	651770	858821	596348
	Branaplam [nM]	DL258 [RLU]						DL273 [RLU]						DL274 [RLU]						DL275 [RLU]
	0	0.991846	0.938481	0.734301	1.11678	1.15112	1.06747	0.82152	0.787515	1.2014	1.07867	1.1109		0.703392	0.785403	1.13267	1.19778	1.20172	0.932691	0.722881	0.911434	0.939246	1.1217	1.30474
	25	2.30518	2.90527	2.3688	2.24654	2.6738	2.38686	1.06242	1.1176	1.16249	0.941403	1.02785	0.814823	0.494215	0.403386	0.761331	0.820649	0.81611	0.65813	0.510082	0.454064	0.358495	0.661534	0.901579	0.727601
	50	2.78927	2.83976	1.81957	1.69392	1.75367	2.63522	0.861036	0.912904	0.91666	0.885513	0.904215		1.15127	0.523616	0.822073	1.20744	0.631229	0.909564	0.704956	0.61038	0.562049	0.866408	0.396086
	125	2.03639	2.1652	2.14947	3.20524	1.88849	2.74447	0.823264	0.967539	0.667477	1.00951	0.679574	0.815591	1.11942	0.841093	0.896853	0.981599	0.728526	1.13945	0.883127	0.689992	0.550594	0.711067	0.936955	0.650602

## Sheet: Fig.3a
						Statistical analysis HTT Exon 50a inclusion
	conc (nM)	HTT ex 50a				Table Analyzed	HTT_ex 50a
	DMSO	1.00153	1.06057	1.07353		Data sets analyzed	A-E
	1	1.02044	23.1083	42.318
	5	34.7685	163.363	273.507		ANOVA summary
	25	497.07	638.3	682.381		F	54.66
	125	921.745	772.977	1061.82		P value	<0.0001
						P value summary	****
						Significant diff. among means (P < 0.05)?	Yes
						R squared	0.9563
						Brown-Forsythe test
						F (DFn, DFd)	1.521 (4, 10)
						P value	0.2686
						P value summary	ns
						Are SDs significantly different (P < 0.05)?	No
						Bartlett's test
						Bartlett's statistic (corrected)
						P value
						P value summary
						Are SDs significantly different (P < 0.05)?
						ANOVA table	SS	DF	MS	F (DFn, DFd)	P value
						Treatment (between columns)	1965306	4	491327	F (4, 10) = 54.66	P<0.0001
						Residual (within columns)	89880	10	8988
						Total	2055186	14
						Data summary
						Number of treatments (columns)	5
						Number of values (total)	15
						Number of families	1
						Number of comparisons per family	4
						Alpha	0.05
						Dunnett's multiple comparisons test	Mean Diff.	95.00% CI of diff.	Below threshold?	Summary	Adjusted P Value	A-?
						DMSO vs. 1	-21.1	-244.9 to 202.6	No	ns	0.9958	B	1
						DMSO vs. 5	-156.2	-379.9 to 67.58	No	ns	0.2003	C	5
						DMSO vs. 25	-604.9	-828.6 to -381.1	Yes	****	<0.0001	D	25
						DMSO vs. 125	-917.8	-1142 to -694.1	Yes	****	<0.0001	E	125
						Test details	Mean 1	Mean 2	Mean Diff.	SE of diff.	n1	n2	q	DF
						DMSO vs. 1	1.045	22.15	-21.1	77.41	3	3	0.2726	10
						DMSO vs. 5	1.045	157.2	-156.2	77.41	3	3	2.017	10
						DMSO vs. 25	1.045	605.9	-604.9	77.41	3	3	7.814	10
						DMSO vs. 125	1.045	918.8	-917.8	77.41	3	3	11.86	10

## Sheet: Fig.3b
						Statistical analysis HTT Exon 49-50
	conc (nM)	HTT ex 49-50				Table Analyzed	HTT_ex 49-50
	DMSO	1.00762	1.00317	1.00402		Data sets analyzed	A-E
	1	0.964665	1.03509	0.979535
	5	0.943581	0.784865	0.623122		ANOVA summary
	25	0.381563	0.286	0.159479		F	72.86
	125	0.029615	0.051777	0.038283		P value	<0.0001
						P value summary	****
						Significant diff. among means (P < 0.05)?	Yes
						R squared	0.9668
						Brown-Forsythe test
						F (DFn, DFd)	2.287 (4, 10)
						P value	0.1317
						P value summary	ns
						Are SDs significantly different (P < 0.05)?	No
						Bartlett's test
						Bartlett's statistic (corrected)
						P value
						P value summary
						Are SDs significantly different (P < 0.05)?
						ANOVA table	SS	DF	MS	F (DFn, DFd)	P value
						Treatment (between columns)	2.308	4	0.577	F (4, 10) = 72.86	P<0.0001
						Residual (within columns)	0.07919	10	0.007919
						Total	2.387	14
						Data summary
						Number of treatments (columns)	5
						Number of values (total)	15
						Number of families	1
						Number of comparisons per family	4
						Alpha	0.05
						Dunnett's multiple comparisons test	Mean Diff.	95.00% CI of diff.	Below threshold?	Summary	Adjusted P Value	A-?
						DMSO vs. 1	0.01184	-0.1982 to 0.2219	No	ns	0.9992	B	1
						DMSO vs. 5	0.2211	0.01106 to 0.4311	Yes	*	0.039	C	5
						DMSO vs. 25	0.7293	0.5192 to 0.9393	Yes	****	<0.0001	D	25
						DMSO vs. 125	0.965	0.7550 to 1.175	Yes	****	<0.0001	E	125
						Test details	Mean 1	Mean 2	Mean Diff.	SE of diff.	n1	n2	q	DF
						DMSO vs. 1	1.005	0.9931	0.01184	0.07266	3	3	0.163	10
						DMSO vs. 5	1.005	0.7839	0.2211	0.07266	3	3	3.043	10
						DMSO vs. 25	1.005	0.2757	0.7293	0.07266	3	3	10.04	10
						DMSO vs. 125	1.005	0.03989	0.965	0.07266	3	3	13.28	10

## Sheet: Fig.3d
						Statistical analysis HTT protein
	conc (nM)	HTT				Table Analyzed	mHTT protein
	DMSO	100	100	100		Data sets analyzed	A-E
	1	91.3739	92.1727	90.4622
	5	86.6996	82.6278	74.0291		ANOVA summary
	25	63.8807	65.9766	45.2617		F	18.21
	125	56.8848	54.5908	29.0462		P value	0.0001
						P value summary	***
						Significant diff. among means (P < 0.05)?	Yes
						R squared	0.8793
						Brown-Forsythe test
						F (DFn, DFd)	0.7434 (4, 10)
						P value	0.5839
						P value summary	ns
						Are SDs significantly different (P < 0.05)?	No
						Bartlett's test
						Bartlett's statistic (corrected)
						P value
						P value summary
						Are SDs significantly different (P < 0.05)?
						ANOVA table	SS	DF	MS	F (DFn, DFd)	P value
						Treatment (between columns)	5992	4	1498	F (4, 10) = 18.21	P=0.0001
						Residual (within columns)	822.8	10	82.28
						Total	6815	14
						Data summary
						Number of treatments (columns)	5
						Number of values (total)	15
						Number of families	1
						Number of comparisons per family	4
						Alpha	0.05
						Dunnett's multiple comparisons test	Mean Diff.	95.00% CI of diff.	Below threshold?	Summary	Adjusted P Value	A-?
						DMSO vs. 1	8.664	-12.74 to 30.07	No	ns	0.6103	B	1
						DMSO vs. 5	18.88	-2.527 to 40.29	No	ns	0.087	C	5
						DMSO vs. 25	41.63	20.22 to 63.04	Yes	***	0.0008	D	25
						DMSO vs. 125	53.16	31.75 to 74.57	Yes	***	0.0001	E	125
						Test details	Mean 1	Mean 2	Mean Diff.	SE of diff.	n1	n2	q	DF
						DMSO vs. 1	100	91.34	8.664	7.406	3	3	1.17	10
						DMSO vs. 5	100	81.12	18.88	7.406	3	3	2.549	10
						DMSO vs. 25	100	58.37	41.63	7.406	3	3	5.62	10
						DMSO vs. 125	100	46.84	53.16	7.406	3	3	7.178	10

## Sheet: Fig.3e
		HTT ex1-2
	conc (nM)	ND31551 (L5)				GM04723
	DMSO	1.06	0.93	0.93	1.08	1.1	0.98	1.05	0.87
	5	0.78	0.94	0.54	0.85	0.8	0.94	0.85	0.88
	50	0.52	0.57	0.47	0.48	0.47	0.5	0.63	0.51
	100	0.56	0.61	0.48	0.57	0.47	0.56	0.5	0.53
	200	0.53	0.5	0.49	0.49	0.74	0.62	0.76	0.64

## Sheet: Fig.3f
		HTT ex 50a
	conc (nM)	ND31551 (L5)				GM04723
	DMSO	1	0.83	1.38	0.79	1	0.87	1.13
	5	100.76	75.59	115.47	85.61	89.19	103.59	91.95	102.81
	50	323.63	351.08	406.05	308.24	400.09	420.52	385.65	415.88
	100	381.97	413.19	394.82	454.14	219.36	256.37	245.3	278.87
	200	379.95	502.51	472.13	475.14	369.92	363.39	336	287.55

## Sheet: Fig.3h
							Statistical analysis HTT protein
	conc (nM)	HTT					Table Analyzed	GM02173
	DMSO	100	100	100	100		Data sets analyzed	A-D
	5	75.981	70.1373	67.15	69.203
	25	24.0879	28.4399	25.7028	29.9461		ANOVA summary
	125	9.73249	12.7729	35.9728	23.5959		F	102.2
							P value	<0.0001
							P value summary	****
							Significant diff. among means (P < 0.05)?	Yes
							R squared	0.9623
							Brown-Forsythe test
							F (DFn, DFd)	2.538 (3, 12)
							P value	0.1058
							P value summary	ns
							Are SDs significantly different (P < 0.05)?	No
							Bartlett's test
							Bartlett's statistic (corrected)
							P value
							P value summary
							Are SDs significantly different (P < 0.05)?
							ANOVA table	SS	DF	MS	F (DFn, DFd)	P value
							Treatment (between columns)	15504	3	5168	F (3, 12) = 102.2	P<0.0001
							Residual (within columns)	606.8	12	50.56
							Total	16110	15
							Data summary
							Number of treatments (columns)	4
							Number of values (total)	16
							Number of families	1
							Number of comparisons per family	3
							Alpha	0.05
							Dunnett's multiple comparisons test	Mean Diff.	95.00% CI of diff.	Below threshold?	Summary	Adjusted P Value	A-?
							DMSO vs. 5nM	28.83	15.34 to 42.32	Yes	***	0.0003	B	5nM
							DMSO vs. 25nM	69.64	56.15 to 83.13	Yes	****	<0.0001	C	25nM
							DMSO vs. 125nM	76.44	62.95 to 89.93	Yes	****	<0.0001	D	125nM
							Test details	Mean 1	Mean 2	Mean Diff.	SE of diff.	n1	n2	q	DF
							DMSO vs. 5nM	100	71.17	28.83	5.028	4	4	5.734	12
							DMSO vs. 25nM	100	30.36	69.64	5.028	4	4	13.85	12
							DMSO vs. 125nM	100	23.56	76.44	5.028	4	4	15.2	12

## Sheet: Fig.3i
							Statistical analysis HTT protein
	conc (nM)	HTT					Table Analyzed	ND33947
	DMSO	100	100	100	100		Data sets analyzed	A-D
	5	73.9654	67.1674	65.9661	77.5736
	25	26.2834	23.7076	27.8886	43.5537		ANOVA summary
	125	15.9263	15.2926	28.2604	34.7432		F	138.8
							P value	<0.0001
							P value summary	****
							Significant diff. among means (P < 0.05)?	Yes
							R squared	0.972
							Brown-Forsythe test
							F (DFn, DFd)	6.044 (3, 12)
							P value	0.0095
							P value summary	**
							Are SDs significantly different (P < 0.05)?	Yes
							Bartlett's test
							Bartlett's statistic (corrected)
							P value
							P value summary
							Are SDs significantly different (P < 0.05)?
							ANOVA table	SS	DF	MS	F (DFn, DFd)	P value
							Treatment (between columns)	16954	3	5651	F (3, 12) = 138.8	P<0.0001
							Residual (within columns)	488.6	12	40.71
							Total	17443	15
							Data summary
							Number of treatments (columns)	4
							Number of values (total)	16
							Number of families	1
							Number of comparisons per family	3
							Alpha	0.05
							Dunnett's multiple comparisons test	Mean Diff.	95.00% CI of diff.	Below threshold?	Summary	Adjusted P Value	A-?
							DMSO vs. 5nM	29.38	17.28 to 41.49	Yes	****	<0.0001	B	5nM
							DMSO vs. 25nM	72.96	60.85 to 85.06	Yes	****	<0.0001	C	25nM
							DMSO vs. 125nM	79.48	67.38 to 91.59	Yes	****	<0.0001	D	125nM
							Test details	Mean 1	Mean 2	Mean Diff.	SE of diff.	n1	n2	q	DF
							DMSO vs. 5nM	100	70.62	29.38	4.512	4	4	6.512	12
							DMSO vs. 25nM	100	27.04	72.96	4.512	4	4	16.17	12
							DMSO vs. 125nM	100	20.52	79.48	4.512	4	4	17.62	12

## Sheet: Fig 4a
HTT exon 50a inclusion Cortex					Statistical analysis HTT Exon 50a inclusion in Cortex
					Data sets analyzed	A : Vehicle	B : 24mg/kg	C : 12mg/kg	D : 6mg/kg
Vehicle	24mg/kg	12mg/kg	6mg/kg
1.15	58.98	61.79	26.19		ANOVA summary
1.21	40.27	56.8	24.32		F	23.54
0.86	88.04	57.58	29.58		P value	<0.0001
0.78	88.37	47.76	36.33		P value summary	****
					Significant diff. among means (P < 0.05)?	Yes
					R square	0.8548
					Brown-Forsythe test
					F (DFn, DFd)	10.1 (3, 12)
					P value	0.0013
					P value summary	**
					Are SDs significantly different (P < 0.05)?	Yes
					Bartlett's test
					Bartlett's statistic (corrected)	26.5
					P value	<0.0001
					P value summary	****
					Are SDs significantly different (P < 0.05)?	Yes
					ANOVA table	SS	DF	MS	F (DFn, DFd)	P value
					Treatment (between columns)	10900	3	3633	F (3, 12) = 23.54	P<0.0001
					Residual (within columns)	1852	12	154.3
					Total	12752	15
					Data summary
					Number of treatments (columns)	4
					Number of values (total)	16
					Number of families	1
					Number of comparisons per family	6
					Alpha	0.05
					Bonferroni's multiple comparisons test	Mean Diff.	95.00% CI of diff.	Significant?	Summary	Adjusted P Value
					Vehicle vs. 24mg/kg	-67.92	-95.61 to -40.22	Yes	****	<0.0001	A-B
					Vehicle vs. 12mg/kg	-54.98	-82.68 to -27.29	Yes	***	0.0003	A-C
					Vehicle vs. 6mg/kg	-28.11	-55.8 to -0.4103	Yes	*	0.0458	A-D
					24mg/kg vs. 12mg/kg	12.93	-14.76 to 40.63	No	ns	>0.9999	B-C
					24mg/kg vs. 6mg/kg	39.81	12.12 to 67.5	Yes	**	0.0041	B-D
					12mg/kg vs. 6mg/kg	26.88	-0.8172 to 54.57	No	ns	0.0594	C-D
					Test details	Mean 1	Mean 2	Mean Diff.	SE of diff.	n1	n2	t	DF
					Vehicle vs. 24mg/kg	1	68.92	-67.92	8.784	4	4	7.731	12
					Vehicle vs. 12mg/kg	1	55.98	-54.98	8.784	4	4	6.259	12
					Vehicle vs. 6mg/kg	1	29.11	-28.11	8.784	4	4	3.199	12
					24mg/kg vs. 12mg/kg	68.92	55.98	12.93	8.784	4	4	1.472	12
					24mg/kg vs. 6mg/kg	68.92	29.11	39.81	8.784	4	4	4.532	12
					12mg/kg vs. 6mg/kg	55.98	29.11	26.88	8.784	4	4	3.06	12

## Sheet: Fig 4b
HTT exon 50a inclusion Striatum					Statistical analysis HTT Exon 50a inclusion in Striatum
Vehicle	24mg/kg	12mg/kg	6mg/kg		Data sets analyzed	A : Vehicle	B : 24mg/kg	C : 12mg/kg	D : 6mg/kg
1.54	70.72	137.49	55.19
0.87	69.41	80.23	35.05		ANOVA summary
0.86	143.15	80.36	40.08		F	13.46
0.72	139.95	72.25	52.4		P value	0.0004
					P value summary	***
					Significant diff. among means (P < 0.05)?	Yes
					R square	0.771
					Brown-Forsythe test
					F (DFn, DFd)	4.873 (3, 12)
					P value	0.0193
					P value summary	*
					Are SDs significantly different (P < 0.05)?	Yes
					Bartlett's test
					Bartlett's statistic (corrected)	24.44
					P value	<0.0001
					P value summary	****
					Are SDs significantly different (P < 0.05)?	Yes
					ANOVA table	SS	DF	MS	F (DFn, DFd)	P value
					Treatment (between columns)	27360	3	9120	F (3, 12) = 13.46	P=0.0004
					Residual (within columns)	8129	12	677.4
					Total	35488	15
					Data summary
					Number of treatments (columns)	4
					Number of values (total)	16
					Number of families	1
					Number of comparisons per family	6
					Alpha	0.05
					Bonferroni's multiple comparisons test	Mean Diff.	95.00% CI of diff.	Significant?	Summary	Adjusted P Value
					Vehicle vs. 24mg/kg	-104.8	-162.8 to -46.79	Yes	***	0.0006	A-B
					Vehicle vs. 12mg/kg	-91.59	-149.6 to -33.56	Yes	**	0.0019	A-C
					Vehicle vs. 6mg/kg	-44.68	-102.7 to 13.34	No	ns	0.1911	A-D
					24mg/kg vs. 12mg/kg	13.23	-44.8 to 71.25	No	ns	>0.9999	B-C
					24mg/kg vs. 6mg/kg	60.13	2.107 to 118.1	Yes	*	0.0404	B-D
					12mg/kg vs. 6mg/kg	46.9	-11.12 to 104.9	No	ns	0.1532	C-D
					Test details	Mean 1	Mean 2	Mean Diff.	SE of diff.	n1	n2	t	DF
					Vehicle vs. 24mg/kg	0.9975	105.8	-104.8	18.4	4	4	5.695	12
					Vehicle vs. 12mg/kg	0.9975	92.58	-91.59	18.4	4	4	4.977	12
					Vehicle vs. 6mg/kg	0.9975	45.68	-44.68	18.4	4	4	2.428	12
					24mg/kg vs. 12mg/kg	105.8	92.58	13.23	18.4	4	4	0.7186	12
					24mg/kg vs. 6mg/kg	105.8	45.68	60.13	18.4	4	4	3.267	12
					12mg/kg vs. 6mg/kg	92.58	45.68	46.9	18.4	4	4	2.549	12

[truncated: 18 more sheets: Fig 4c, Fig 4d, Fig.4e, Fig.4f, Fig.4g, Fig.4h, Fig.4i, Supp Data Fig.1c, Supp Data Fig.2a, Supp Data Fig.2b, Supp Data Fig.2c, Supp Data Fig.2d, Supp Data Fig.3a, Supp Data Fig.3b, Supp Data Fig.3c, Supp Data Fig.3d, Supp Data Fig 4a, Supp Data Fig 4b]
